# Supplementary material for: Health-Promoting Quality of Life at Work during the COVID-19 Pandemic: A 12-Month Longitudinal Study on the Work-Related Sense of Coherence in Acute Care Healthcare Professionals
Source: Int J Environ Res Public Health. 2022 May 16;19(10):6053. doi: 10.3390/ijerph19106053 (PMC9140864; doi:10.3390/ijerph19106053)
Supplement: Supplementary file 1 [file ijerph-19-06053-s001.zip]

Archive with 1 entries (1 files):
- ijerph-1667150-supplementary.pdf
